# Supplementary material for: Modes of (Inter)Actions of Polyvalent Immunoglobulins: Nonclinical and Clinical Research in Severe Bacterial Infections
Source: Biomedicines. 2026 Feb 9;14(2):399. doi: 10.3390/biomedicines14020399 (PMC12938816; doi:10.3390/biomedicines14020399)
Supplement: Supplementary file 1 [file biomedicines-14-00399-s001.zip]

Archive with 3 entries (2 files):
- biomedicines-4082743-supplementary/
- biomedicines-4082743-supplementary/Supplementary Table S1_06Feb2026.pdf
- biomedicines-4082743-supplementary/Supplementary Table S2_06Feb2026.pdf
